# Supplementary material for: Defining Swelling Kinetics in Block Copolymer Thin Films: The Critical Role of Temperature and Vapour Pressure Ramp
Source: Polymers (Basel). 2021 Dec 3;13(23):4238. doi: 10.3390/polym13234238 (PMC8659708; doi:10.3390/polym13234238)
Supplement: Supplementary file 1 [file polymers-13-04238-s001.zip]

Archive with 1 entries (1 files):
- polymers-1443619-SI.pdf
